# Supplementary material for: Cultural attitudes toward sport psychology: insights from Italian athletes and coaches
Source: Front Psychol. 2025 Aug 4;16:1630005. doi: 10.3389/fpsyg.2025.1630005 (PMC12358425; doi:10.3389/fpsyg.2025.1630005)
Supplement: Supplementary Table S1 — Raw data files. [file Table_1.xlsx]

## Sheet: Data
Q1	Gender	Age	Nationality	Time_Italy	A_C	Lvl_Competitvness	Sport	S_Other	Pre_Expo	Q11_1	Q11_2	Q11_3	Q11_4	Q11_5	Q11_6	Q11_7	Q11_8	Q11_9	Q11_10	Q11_11	Q11_12	Q11_13	Q11_14	Q12_1	Q12_2	Q12_3	Q12_4	Q12_5	Q12_6	Q12_7	Q12_8	Q12_9	Q12_10	Q12_11	Q13_1	Q13_2	Q13_3	Q13_4	Q13_5	Q13_6	Q13_7	Q13_8	Q13_9	Q13_10	Q13_11	Q13_12	Q13_13	Q13_14	Q14_1
1	1	4	1		1	3	12		2	1	1	1	1	1	2	2	6	5	6	6	6	2	5	5	4	5	4	2	3	2	1	1	1	1
1	1	5	1		1	3	15		2	2	4	3	6	5	1	4	7	6	7	5	6	7	7	4	1	2	7	2	2	7	3	1	2	2
1	1	5	1		1	3	12		1	1	2	2	1	1	1	1	7	6	6	6	6	5	6	6	6	4	7	4	5	3	2	3	2	2
1	1	8	1		1	3	15		2	1	1	2	3	1	1	3	7	4	7	6	7	7	6	6	3	2	7	1	1	2	2	1	1	2
1	1	15	1		1	3	15		2	5	5	5	4	3	3	3	6	5	5	5	5	5	5	4	5	4	5	4	3	4	2	1	1	2
1	1	8	1		1	3	15		1	4	5	2	1	1	1	1	7	7	7	6	7	6	6	6	6	3	6	3	1	4	4	4	3	4
1	1	7	1		1	3	15		2	2	3	3	3	2	2	2	6	5	6	6	6	5	5	6	6	5	6	4	3	3	4	2	3	4
1	1	4	1		1	3	12		1	2	2	2	1	1	1	1	7	6	6	7	7	6	6	7	5	3	7	2	3	5	3	4	4	4
1	2	17	1		2	4	15		1																										1	1	1	1	1	1	6	6	6	6	5	5	6	6	5
1	1	30	1		2	3	15		1																										1	1	1	1	1	1	6	4	5	4	5	4	5	4	5
1	2	6	1		1	3	12		2	1	1	1	2	1	1	1	7	7	7	7	7	7	7	1	2	3	7	2	1	2	7	2	2	6
1	1	8	1		1	1	12		2	2	3	3	5	1	1	1	7	3	7	7	7	7	6	7	5	3	5	4	2	3	3	1	1	1
1	2	13	1		1	3	15		2	2	2	2	2	2	2	2	7	6	7	6	6	6	4	4	4	2	6	2	2	2	2	1	1	2
1	2	7	1		1	3	15		2	2	2	2	2	2	2	2	6	5	7	7	6	6	6	6	4	5	6	4	4	4	7	5	4	2
1	1	4	1		1	3	12		1	4	1	1	1	2	4	4	5	1	4	5	7	4	2	6	6	6	7	2	1	4	5	1	4	1
1	2	6	1		1	3	12		2	1	1	1	1	1	1	1	7	7	7	7	7	2	7	1	3	1	2	2	2	2	2	1	1	1
1	1	3	1		1	3	15		2	1	1	1	6	1	1	1	6	3	6	6	6	2	5	6	2	2	5	1	4	2	3	1	1	2
1	2	1	1		1	3	12		1	1	1	1	1	1	1	2	7	7	7	6	7	7	7	6	6	2	6	2	1	1	1	1	1	1
1	1	7	1		1	3	12		1	2	3	3	1	1	1	1	5	7	7	7	7	6	6	6	7	7	7	3	2	4	3	2	3	3
1	1	3	1		1	3	15		2	5	2	5	3	2	4	3	6	3	5	4	6	5	5	6	6	5	5	4	5	2	5	2	3	5
1	2	4	1		1	3	15		2	5	6	5	1	1	4	1	6	5	6	6	6	5	6	4	7	6	7	6	2	7	2	1	6	3
1	1	1	1		1	3	12		1	6	6	4	5	2	2	5	6	3	6	6	7	2	5	4	6	3	6	6	6	2	3	2	3	3
1	2	10	1		1	3	12		2	1	1	1	1	1	1	1	6	6	6	6	6	5	5	6	5	2	7	2	2	2	2	2	2	2
1	2	17	1		1	3	12		2	2	3	2	2	2	2	2	5	2	5	4	5	4	4	4	5	5	5	4	2	4	2	2	2	2
1	2	2	1		1	3	15		2	2	2	3	1	1	2	2	5	4	6	5	7	5	6	1	4	1	7	3	4	6	3	2	1	4
1	1	1	1		1	1	12		2	4	5	5	1	1	2	3	7	6	7	7	7	6	4	7	7	4	3	2	3	7	1	1	1	1
1	2	7	1		1	2	12		2	3	4	3	1	1	3	2	1	1	5	1	4	5	1	6	2	2	7	1	2	7	2	1	1	1
1	2	8	1		1	3	12		1	2	2	2	2	2	2	2	6	6	6	7	7	5	5	6	6	5	6	4	6	7	2	2	2	2
1	1	5	1		1	3	12		2	1	2	2	2	2	2	2	6	4	5	4	6	3	4	6	4	5	5	2	4	6	2	2	2	1
1	1	3	1		1	3	12		2	4	3	4	1	1	1	1	6	5	6	6	6	4	5	3	4	5	6	5	5	6	6	5	7	2
1	2	8	1		1	1	13		2	1	1	1	1	1	1	2	6	5	7	7	6	6	5	4	5	2	7	2	1	2	1	2	1	7
1	1	4	1		1	2	15		2	3	3	3	3	2	3	2	6	4	5	5	6	4	5	3	5	5	6	4	5	3	5	3	3	5
1	2	7	1		1	3	12		2	7	7	7	3	2	2	1	6	7	7	7	7	6	7	6	7	1	4	5	5	6	6	1	1	5
1	1	4	1		1	3	12		2	2	3	2	6	2	2	2	6	5	6	6	6	4	4	6	2	2	6	3	2	2	2	2	2	2
1	2	6	1		1	3	15		2	2	1	1	1	1	1	2	6	4	4	4	6	1	4	2	4	2	7	2	2	3	2	1	1	4
1	1	6	1		1	4	19		1	2	2	2	7	1	1	1	7	7	7	7	6	5	5	6	4	4	6	2	2	6	6	4	4	4
1	1	5	1		1	4	12		1	1	1	1	1	1	1	1	7	1	7	7	7	7	7	7	7	1	7	1	1	1	1	1	1	1
1	1	4	1		1	3	12		1	2	2	2	2	2	2	2	6	5	6	6	6	3	5	2	6	3	3	4	2	5	1	1	1	1
1	1	17	1		1	2	15		2	1	1	1	1	1	1	1	7	6	6	7	7	6	5	7	6	5	6	3	1	3	2	6	1	6
1	2	4	1		1	3	12		2	5	5	5	6	4	3	2	6	4	6	6	6	6	6	4	6	4	6	4	3	6	2	2	1	2
1	2	5	1		1	3	12		2	2	2	2	2	2	1	1	5	4	5	4	4	4	4	4	2	3	5	4	2	4	1	4	1	1
1	2	7	1		1	4	2		1	1	1	1	2	1	1	1	6	6	7	6	7	5	7	7	5	3	5	2	4	3	3	3	2	3
1	1	1	1		1	4	19		2	2	2	2	1	1	1	1	6	4	7	7	7	2	6	6	6	4	4	2	2	5	6	6	4	6
1	1	43	1		2	4	5		2																										1	1	1	1	1	1	6	6	6	6	6	6	6	6	1
1	2	40	1		2	3	2		1																										1	1	1	1	1	1	6	6	6	6	6	2		5	1
1	2	38	1		1	3	6		2	1	1	1	1	1	1	1	7	6	7	7	7	6	6	7	6	5	5	2	2	2	2	2	1	1
1	2	6	1		1	4	5		1	1	1	1	1	1	1	1	7	7	7	7	7	7	7	5	5	1	6	1	1	2	2	1	1	1
1	2	2	1		1	3	12		2	6	4	4	1	1	1	1	6	7	5	6	7	6	6	6	7	2	6	1	1	1	1	1	1	1
1	1	2	1		1	3	12		2	6	5	5	4	2	3	4	6	6	6	7	7	6	6	6	5	4	4	2	3	4	5	5	4	3
1	1	17	1		1	1	15		1	3	2	3	1	1	1	2	5	4	6	4	5	6	5	6	2	5	5	1	1	6	3	2	1	2
1	2	1	1		2	1	16		2																										1	1	1	1	1	1	6	5	6	6	6	6	6	5	6
1	1	4	1		1	2	12		2	2	2	3	1	2	2	2	6	6	6	6	6	4	5	2	3	5	5	3	5	4	4	5	5	5
1	1	3	1		1	1	12		2	2	1	3	2	1	2	2	5	5	6	6	6	6	7	6	6	4	4	4	4	4	6	3	1	4
1	1	1	1		1	3	22	Canottaggio	2	3	2	2	2	4	4	1	3	2	2	2	3	1	2	1	5	4	5	3	5	6	4	3	4	5
1	1	4	1		1	2	15		1	1	2	3	4	1	5	3	4	6	6	6	5	4	5	6	4	5	6	2	2	5	2	1	3	3
1	1	4	1		1	1	12		2	3	4	6	2	1	2	2	7	7	7	6	7	7	7	5	6	2	6	2	2	6	4	3	1	2
1	2	6	1		1	1	13		2	2	2	2	1	1	1	1	3	6	7	5	7	7	6	3	4	1	4	1	1	4	1	1	1	3
1	2	29	1		2	3	22	Qwan Ki Do - kung fu vietnamita	2																										2	2	1	2	2	1	5	4	6	5	5	2	2	5	5
1	1	8	1		2	1	12		1																										1	1	1	3	2	1	5	4	5	4	6	1	5	5	5
1	2	5	1		1	3	15		2	1	1	1	1	1	1	1	6	6	6	6	6	5	5	7	6	4	4	3	3	2	5	7	7	4
1	2	7	1		1	1	22	Padel	2	4	4	4	1	4	3	2	6	4	5	5	5	6	4	1	5	4	5	4	3	6	4	1	1	1
1	1	2	1		1	3	5		1	2	1	2	2	2	2	2	7	4	6	6	7	5	7	6	6	4	6	4	6	4	3	1	1	1
1	2	7	1		1	2	13		2	1	2	2	2	1	2	2	6	5	5	6	5	5	6	2	6	2	6	2	2	2	2	2	2	2
1	2	6	1		1	2	13		2	2	3	2	2	1	2	2	6	2	6	5	6	6	5	6	6	4	5	3	2	3	1	3	1	2
1	2	2	1		1	2	13		2	2	2	2	1	1	1	1	6	6	7	6	7	4	7	7	4	3	7	2	2	5	2	3	4	4
1	2	4		21	1	2	13		2	2	2	2	2	4	2	1	7	7	7	7	7	7	7	4	2	1	4	2	1	1	2	3	2	4
1	2	42	1		1	1	6		1															7	2	5	6	5	1	3	5	2	2	2
1	2	3	1		1	2	13		2	1	1	1	1	1	1	1	1	6	6	6	6	6	6	6	6	6	5	3	3	1	2	4	4	4
1	1	39	1		2	1	22	Daoyin Qigong Taijiquan	2																										1	3	3	4	2	4	3	6	5	6	5	5	4	6	5
1	1	10	1		1	3	16		2	4	3	3	1	1	1	1	4	4	4	4	5	1	5	4	4	6	6	3	1	4	2	1	2	3
1	2	35	1		1	1	6		2	2	2	3	4	4	4	4	4	6	5	6	6	6	4
1	1	44	1		1	1	6		2	1	1	1	1	1	1	1	6	4	5	3	6	5	3	6	3	3	5	3	2	3	2	2	2	2
1	2	8	1		1	4	4		1	2	1	4	1	1	1	1	7	6	7	7	7	7	5	3	2	2	4	2	1	2	4	5	2	2
1	1	23	1		2	3	4		1																										1	1	1	2	1	2	6	6	6	6	6	6	6	5	4
1	2	22	1		2	3	3		1																										1	4	1	2	1	1	5	3	4	5	5	5	2	5	5
1	1	4	1		1	3	12		1	2	5	2	3	1	2	2	6	5	6	6	6	7	4	7	5	3		4	2	3	5	6	1	4
1	2	5	1		1	1	3		2	4	1	4	7	1	5	2	6	6	7	6	6	7	7	7	6	2	5	3	4	4	1	1	1	1
1	1	1	1		1	2	16		2	2	1	3	3	1	2	1	7	6	5	7	7	7	7	2	3	3	6	2	3	4	3	2	1	2
1	1	39	1		1	1	7		2	4	5	5	2	4	5	3	6	6	5	5	5	5	5	6	1	5	7	4	2	4	2	2	2	2
1	2	7	1		1	2	22	CrossFit	2	1	1	1	1	1	1	1	7	7	6	6	6	5	5	6	4	4	6	4	2	2	1	1	1	1
1	2	7	1		1	1	20		2	1	1	2	3	2	3	2	3	4	3	2	5	1	5	2	5	2	2	4	3	4	3	4	2	3
1	1	40	1		2	2	16		2																										1	1	1	1	1	5	6	4	6	6	5	3	4	6	5
1	1	2	1		1	3	4		2	2	2	2	2	4	4	2	5	6	4	4	6	2	2	5	6	6	6	5	3	6	2	5	2	5
1	2	18	1		2	2	4		1																										1	1	1	1	1	1	6	6	6	6	6	6	6	6	5
1	1	15	1		1	2	14		2	3	3	3	4	2	2	2	6	3	5	6	7	4	4	6	6	5	7	3	4	4	1	1	1	1
1	1	15	1		1	1	15		2	2	2	2	2	2	2	2	5	4	5	5	5	4	4	6	5	6	4	4	2	4	5	2	4	5
1	1	15	1		1	1	12		2	2	2	2	4	5	2	2	5	2	3	4	4	3	4	2	2	3	5	2	2	6	5	2	3	3
1	2	5	1		1	3	13		1	2	2	2	1	4	3	2	6	3	4	7	7	5	5	3	5	5	6	3	4	3	2	3	1	2
1	2	23	1		1	2	7		2	1	1	1	1	1	1	1	6	5	6	6	6	6	6	4	7	2	6	1	1	2	2	3	5	5
1	2	37	1		2	3	9		2																										1	1	1	2	1	2	6	6	6	6	6	6	6	6	5
1	1	14	1		1	2	14		2	5	6	6	3	4	2	4	3	1	5	2	6	1	2	1	2	6	7	2	6	7	2	3	2	2
1	2	32	1		2	2	22	Pattinaggio artistico	2																										5	2	1	1	1	1	5	5	5	5	5	3	5	5	2
1	2	40	1		2	1	6		2																										1	1	1	1	1	1	6	6	6	6	6	6	6	6	4
1	1	15	1		2	2	12		1																										1	1	1	1	1	1	6	6	6	6	6	6	6	6	5
1	1	2	1		1	3	4		1	2	2	2	2	1	1	1	7	6	6	6	7	6	6	3	2	3	6	2	2	2	2	2	1	6
1	1	2	1		1	3	4		2	1	1	1	1	1	1	1	7	7	7	7	7	7	7	5	7	2	7	2	1	1	1	1	2	4
1	2	1	1		1	3	4		1	4	3	5	2	2	2	1	6	5	6	6	6	5	6	6	2	5	6	4	3	6	5	2	5	4
1	1	46	1		2	2	14		1																										1	1	1	1	1	1	6	6	6	6	6	6	6	6	6
1	1	23	1		1	1	6		2	5	2	6	2	1	1	2	4	2	6	6	6	6	6	2	2	2	5	4	3	2	3	1	2	2
1	1	39	1		2	1	22	KARATE	2																										1	1	1	1	1	1	5	4	4	4	5	4	5	5	5
1	1	39	1		1	2	8		2	7	7	7	1	2	1	2	7	5	7	7	7	7	6	7	7	7	7	7	7	1	7	1	1	1
1	1	8	1		1	3	14		1	1	1	1	1	1	1	1	7	4	7	7	7	3	5	7	1	1	7	1	1	1	1	2	2	1
1	1	1	1		1	3	19		1	2	2	2	2	2	2	2	4	3	5	4	5	2	2	5	6	4	7	2	1	2	1	1	1	1
1	1	4	1		1	3	12		1	2	2	2	1	1	1	2	6	4	5	6	6	4	4	5	6	4	7	4	3	6	4	1	1	2
1	2	16	1		1	3	13		1	2	5	4	2	2	1	1	5	5	6	5	6	5	5	6	6	2	4	2	1	4	3	5	4	1
1	2	11	1		1	4	13		1	2	2	2	2	2	2	2	5	5	7	5	6	6	5	6	5	2	6	2	2	6	2	4	2	2
1	1	7	1		1	2	12		2	2	2	2	2	1	1	2	7	6	7	7	7	7	7	7	5	2	4	1	1	2	2	2	2	2
1	1	11	1		1	3	13		1	2	2	2	2	2	2	2	6	5	6	6	6	4	5	6	5	5	7	5	3	3	2	2	2	4
1	1	6	1		2	2	6		1																										1	4	1	1	2	1	6	4	5	6	6	2	6	5	6
1	1	37	1		2	3	1		1																										1	1	1	1	1	1	6	6	6	6	6	6	6	6	6
1	2	21	1		2	2	1		1																										1	1	2	2	1	1	6	6	6	6	6	6	6	6	6
1	2	14	1		2	3	6		2																										1	1	1	1	1	1	5	4	5	5	5	5	5	5	2
1	2	5	1		2	3	2		2																										1	1	1	1	1	1	6	5	5	6	6	6	6	5	5
1	1	5	1		1	3	15		1	2	2	2	2	2	2	2	7	6	6	6	6	6	6	7	5	3	7	3	1	5	1	1	2	2
1	1	4	1		1	3	15		2	5	5	5	3	3	5	6	6	6	4	4	3	3	5	6	6	4	6	1	2	4	2	1	2	1
1	2	8	1		1	2	13		2	1	3	2	1	1	2	1	6	6	6	6	7	5	5	7	6	3	7	3	2	4	2	1	1	3
1	2	13	1		1	2	13		2	1	1	2	3	1	1	1	6	4	6	6	6	7	5	7	5	2	4	2	1	4	1	1	2	3
1	1	9	1		2	3	19		1																										1	2	4	6	1	5	6	5	5	5	6	4	3	5	6
1	2	32	1		2	1	13		2																										1	1	1	1	1	1	6	1	6	5	5	3	5	4	4
1	2	1	1		1	3	4		2	4	5	5	4	2	2	3	5	2	5	5	6	5	4	5	4	3	7	3	1	2	3	1	1	1
1	2	2	1		1	3	4		2	5	3	5	5	5	5	3	6	6	6	6	6	6	5	6	5	2	7	4	2	4	2	1	1	2
1	1	6	1		1	2	12		2	1	1	1	2	1	2	2	6	4	6	6	6	2	5	2	4	5	6	3	1	3	2	2	1	2
1	2	8	1		1	1	13		2	2	2	2	2	2	2	2	6	6	6	6	6	6	5	6	2	2	6	2	2	5	2	2	2	3
1	1	16	1		1	2	15		2	2	2	2	3	2	2	2	6	6	5	6	6	6	5	6	6	5	6	5	2	2	2	3	2	2
1	2	7	1		2	3	2		2																										1	1	2	1	1	2	6	5	6	6	5	5	6	6	5
1	2	8	1		1	1	13		2	1	1	1	1	1	1	1	7	5	7	6	7	5	5	6	5	4	7	3	2	2	2	1	1	1
1	1	41	1		2	2	12		1																										2	2	1	2	2	2	6	2	4	4	3	5	4	3	6
1	2	7	1		1	3	15		1	1	1	1	2	2	2	2	6	5	5	5	6	5	5	4	5	4	5	3	2	4	1	3	2	1
1	1	11	1		1	4	15		1	1	1	1	1	1	1	1	1	6	6	7	7	6	6	6	6	2	5	2	1	1	2	1	1	1
1	1	12	1		1	3	15		2	4	4	4	3	2	1	2	5	4	5	5	6	2	3	6	1	3	6	3	2	1	2	1	1	2
1	2	9	1		1	2	13		2	4	4	4	2	1	3	4	6	6	6	6	6	5	6	4	4	2	7	2	2	6	4	2	4	4
1	2	5	1		1	2	13		2	2	2	1	1	1	2	1	5	5	6	6	6	4	5	6	4	6	7	3	2	2	3	1	1	1
1	2	26	1		1	2	2		2	1	1	4	1	1	1	1	6	6	7	6	7	6	6	7	4	3	7	1	2	4	2	5	2	1
1	2	5	1		1	3	13		2	2	2	2	1	1	1	2	5	2	5	4	5	5	4	4	5	5	6	5	1	6	4	1	2	2
1	2	5	1		1	3	13		2	2	2	2	1	1	1	1	6	3	6	3	6	6	5	7	4	2	4	4	2	6	2	2	2	1
1	2	3	1		1	3	13		1	4	4	4	2	2	2	2	6	6	6	6	6	6	6	6	5	4	6	3	2	4	3	2	2	2
1	2	6	1		1	3	13		2	1	1	1	1	1	1	1	5	4	4	4	5	5	2	6	4	5	5	5	5	5	3	2	2	2
1	2	5	1		1	3	13		1	1	1	1	6	1	1	1	6	6	6	6	6	5	5	1	6	6	6	2	1	2	6	2	1	1
1	2	5	1		1	2	13		2	1	1	1	2	1	2	2	6	5	6	4	5	5	3	6	5	6	6	4	1	3	5	2	4	2
1	2	1	1		1	2	13		2	5	5	5	2	2	4	4	6	4	4	5	6	5	4	6	7	6	7	2	4	4	1	1	1	2
1	2	5	1		1	1	13		2	1	2	2	1	1	1	2	7	5	6	7	6	7	6	7	4	2	7	2	1	5	1	1	1	1
1	2	3	1		1	2	13		2	4	5	6	3	2	2	2	6	6	7	6	6	5	6	4	6	3	6	3	3	2	1	1	1	1
1	2	2	1		1	2	13		2	3	2	1	4	1	2	1	5	2	6	3	5	5	4	7	6	2	7	3	3	6	2	1	1	2
1	2	3	1		1	2	13		2	2	3	2	2	1	3	2	7	5	7	7	7	6	6	1	4	2	7	1	1	2	4	1	1	1
1	1	5	1		1	1	14		2	1	2	2	3	2	2	2	6	3	3	5	5	2	3	4	4	6	5	3	1	1	1	1	1	1
1	2	1	1		1	2	13		2	2	2	1	2	1	1	1	4	1	4	1	7	1	1	2	4	6	7	3	4	3	1	1	1	1
1	2	8	1		1	2	13		2	1	1	1	1	1	1	1	2	5	5	6	6	5	5	6	2	2	7	2	2	2	1	1	1	1
1	2	3	1		1	3	13		2	4	4	4	2	1	4	2	5	5	6	6	6	7	7	6	5	2	7	4	6	4	1	1	1	1
1	2	5	1		1	3	13		2	2	3	2	3	2	2	2	4	4	5	4	4	3	4	2	5	5	5	3	2	2	2	1	1	1
1	1	1	1		1	3	2		2	2	2	2	3	1	1	2	6	5	6	6	6	3	5	4	7	5	6	3	2	6	4	1	1	1
1	2	9	1		2	3	2		2																										1	1	1	1	1	1	6	5	6	6	6	5	6	6	2
1	2	20	1		2	2	2		2																										1	1	1	1	1	1	6	4	6	4	5	6	5	5	6
1	2	21	1		2	3	2		2																										1	1	1	1	2	1	5	4	5	5	2	5	5	4	4
1	2	15	1		2	4	2		2																										6	1	1	1	1	1	6	4	5	4	6	5	6	4	5
1	1	5	1		1	3	12		1	2	2	2	2	2	2	2	6	4	6	6	6	2	5	6	4	5	7	4	2	3	2	2	2	2
1	1	5	1		1	3	15		2	2	2	2	1	1	1	4	6	4	6	6	7	4	5	6	5	5	6	4	4	3	2	2	1	2
1	1	6	1		1	3	12		2	5	3	3	4	1	1	1	6	5	6	6	5	5	5	4	5	4	5	5	4	2	4	6	7	4
1	2	8	1		2	3	3		2																										1	1	1	2	1	1	5	5	4	6	6	4	3	5	2
1	1	4	1		1	3	16		2	2	4	3	4	2	2	3	5	5	4	5	5	3	3	5	5	5	5	5	4	3	3	5	3	3
1	1	9	1		1	2	15		1	2	2	2	1	2	2	2	5	2	5	5	6	4	3	6	5	6	6	2	2	4	2	3	2	1
1	1	8	1		1	3	15		2	1	1	1	1	3	2	1	5	7	4	5	7	7	4	7	6	5	5	3	1	5	7	7	7	6
1	2	1	1		1	3	2		1	1	1	1	1	1	1	1	6	5	7	2	7	7	5	6	6	2	6	2	4	7	1	1	1	1
1	2	5	1		1	3	13		2	3	1	2	2	2	2	2	4	2	3	4	4	2	3	2	6	6	6	3	5	2	6	7	4	5
1	2	9	1		1	3	5		2	4	2	5	2	2	2	2	5	4	4	5	5	1	2	5	5	6	6	5	5	6	2	5	4	6
1	2	6	1		2	2	4		2																										1	1	1	1	1	1	6	5	6	6	6	6	5	6	3
1	2	8	1		2	3	4		1																										1	1	1	1	1	1	5	5	5	5	6	1	5	5	2
1	1	52	1		2	3	15		2																										2	1	1	1	1	1	6	5	5	6	6	5	6	4	5
1	1	24	1		2	3	15		1																										1	1	1	1	1	1	6	6	6	6	6	6	6	4	6
1	1	1	1		1	3	15		2	1	1	1	1	1	1	1	7	7	7	7	7	6	7	6	7	5	7	5	1	1	1	1	1	1
1	1	42	1		2	4	15		1																										1	1	1	1	1	1	6	6	6	6	6	6	6	6	3
1	1	18	1		1	3	15		1	3	1	3			3	1	7	4	7	7	7	6	6	7	5	5	7	3	1	2	3	3	4	4
1	1	5	1		1	2	15		2	6	5	3	5	2	4	2	6	2	3	5	5	6	4	1	6	6	5	6	1	7	4	1	1	4
1	1	31	1		2	4	15		1																										1	1	1	1	1	1	6	5	6	6	6	6	6	6	5
1	1	17	1		1	4	15		1	2	2	3	1	1	1	1	7	6	6	6	7	7	5	6	3	3	6	3	2	4	3	3	4	2
1	1	8	1		1	3	16		1	4	2	3	1	1	1	3	2	2	2	4	4	4	2	6	3	6	7	2	2	2	4	5	2	2
1	1	16	1		1	3	15		1	2	1	1	1	1	1	1	7	4	7	5	7	5	5	7	4	4	3	2	2	3	1	1	1	1
1	2	8	1		1	3	15		2	1	1	1	1	1	1	1	7	7	7	7	7	7	7	7	5	4	7	4	1	1	4	6	2	2
1	1	4	1		1	2	15		2	1	1	1	1	1	1	1	7	5	6	7	7	7	7	4	2	2	7	2	1	3	2	1	1	1
1	2	7	1		1	3	15		2	1	1	1	1	1	1	1	7	6	7	7	7	7	7	7	4	4	6	2	1	2	2	1	1	1
1	2	4	1		2	2	5		2																										1	1	2	1	1	1	6	5	5	5	6	5	6	4	5
1	1	8	1		1	3	15		1	1	2	2	1	1	2	3	4	4	5	4	6	4	2	2	6	4	4	1	4	6	7	1	1	1
1	2	13	1		2	3	15		2																										1	5	1	1	1	1	4	2	2	4	5	1	4	4	4
1	1	2	1		1	3	15		2	1	1	1	1	1	1	1	7	7	7	7	7	4	7	7	3	2	3	1	1	3	1	1	1	1
1	1	13	1		1	2	15		2	2	2	3	1	1	2	2	7	6	5	2	7	6	6	6	6	6	2	2	2	1	1	1	1	1
1	1	2	1		1	3	14		1	3	4	4	2	2	2	2	5	4	5	5	5	2	4	5	4	5	6	1	3	5	3	2	1	1
1	2	4	1		1	1	2		2	1	1	1	1	1	1	1	6	6	6	6	6	6	6	6	6	4	7	3	3	6	1	4	4	1
1	1	4	1		1	3	15		1	1	1	1	2	2	2	2	7	6	6	6	6	3	6	6	6	2	5	2	3	6	4	2	2	2
1	2	3	1		1	3	13		2	1	1	1	1	1	1	1	6	4	5	4	4	4	4	6	6	3	5	3	3	4	4	3	4	4
1	1	3	1		1	3	15		1	1	1	1	1	1	1	1	5	2	6	5	6	2	3	2	2	6	6	5	2	2	5	1	2	3
1	2	29	1		1	3	6		2	1	1	1	1	1	1	1	7	5	7	7	7	6	5	4	5	5	6	2	1	4	5	2	1	1
1	1	40	1		2	1	1		2																										1	1	1	1	1	1	6	4	6	6	6	5	6	6	6
1	1	25	1		2	3	4		1																										1	1	1	1	1	1	6	6	6	5	6	6	6	6	5
1	1	39	1		2	3	2		1																										1	1	5	1	1	1	5	5	5	5	5	5	5	5	4
1	1	35	1		2	2	14		1																										1	1	1	1	1	1	6	6	6	6	6	6	6	6	2
1	2	4	1		1	3	13		1	1	1	1	1	1	1	1	6	6	7	6	6	5	4	4	3	3	7	2	1	2	1	1	1	1
1	2	9	1		2	3	5		2																										1	1	1	1	1	1	6	6	6	6	6	6	6	6	4
1	2	6	1		2	2	5		2																										1	1	1	1	1	1	6	4	6	6	6	4	6	6	3
1	1	1	1		1	3	5		1	1	1	1	1	1	1	1	7	6	7	7	7	6	7	7	7	5	3	3	5	6	6	2	2	4
1	2	4	1		2	1	5		2																										1	1	1	4	1	2	6	4	4	4	5	3	4	5	5
1	1	9	1		2	1	12		1																										1	1	1	1	1	1	6	5	6	4	5	3	5	6	5
1	1	2	1		1	3	5		2	2	1	2	1	1	2	2	5	4	5	5	6	5	4	5	6	5	6	2	2	3	2	2	2	2
1	2	1	1		1	2	5		2	2	1	2	1	2	1	1	4	5	6	6	7	5	4	6	5	2	7	3	1	4	5	2	1	2
1	1	5	1		1	3	5		1	2	2	2	2	3	2	2	4	5	4	4	4	5	5	1	6	6	6	5	5	7	7	6	7	3
1	2	1	1		1	3	5		1	2	2	2	2	2	2	2	6	6	6	6	6	6	6	6	6	5	6	2	2	6	4	5	2	2
1	1	1	1		1	2	5		2	4	1	2	1	1	3	1	7	7	4	6	7	4	4	6	4	2	6	2	1	1	7	5	4	3
1	2	6	1		1	2	5		1	1	1	1	1	1	1	1	7	5	7	6	7	7	5	7	6	3	7	2	2	3	2	2	3	2
1	2	1	1		1	2	5		2	4	5	6	7	1	1	1	6	4	6	6	6	5	5	6	5	2	6	3	4	4	3	5	3	6
1	2	2	1		1	3	5		2	1	2	2	1	1	1	1	6	5	6	6	6	6	5	3	5	2	6	2	2	4	2	2	2	2
1	1	9	1		1	2	5		2	3	2	4	1	1	1	6	6	4	6	6	6	4	4	6	5	3	6	3	4	5	3	1	1	6
1	2	8	1		1	2	5		2	1	3	2	3	1	1	1	6	5	6	6	6	4	4	4	2	3	4	2	1	3	1	2	1	3
1	2	1	1		1	3	5		1	2	2	2	1	2	3	1	6	4	5	5	5	2	4	5	3	5	6	5	3	3	3	5	4	5
1	1	7	1		2	2	5		2																										1	1	1	1	1	1	6	4	4	6	6	3	6	2	1
1	1	1	1		1	3	5		1	1	1	4	1	1	1	1	6	5	7	7	7	7	7	7	4	1	5	2	1	1	3	1	1	1
1	1	11	1		2	3	5		1																										1	1	1	5	1	1	5	5	6	5	5	2	5	5	5
1	2	1	1		1	2	5		2	1	1	1	1	1	1	1	5	2	5	3	6	4	4	6	5	2	6	3	3	1	2	1	4	1
1	2	7	1		1	3	5		1	2	2	2	2	2	2	2	7	6	7	6	7	6	6	6	4	2	7	2	2	3	2	4	4	4
1	1	5	1		1	2	5		2	3	1	1	1	1	1	1	7	4	7	7	7	2	5	7	7	2	6	2	6	2	2	2	2	1
1	1	9	1		1	2	5		1	2	1	3	1	1	1	1	6	4	5	5	6	5	5	7	6	5	6	3	3	6	3	5	2	2
1	2	3	1		1	2	1		2	2	2	2	2	1	2	2	6	4	5	5	6	3	2	6	4	2	4	4	3	7	1	1	3	1
1	1	2	1		1	1	12		2	3	5	2	5	5	5	5	7	6	7	7	7	5	6	2	3	5	6	5	6	7	1	1	1	1
1	1	25	1		2	3	1		1																										1	1	1	1	1	1	6	6	5	6	6	2	6	5	3
1	1	25	1		2	3	5		1																										1	1	1	1	1	2	5	5	5	6	6	5	4	4	4
1	1	4	1		1	3	5		2	3	2	3	1	2	3	3	6	5	6	6	6	5	5	4	5	5	6	2	2	7	4	2	4	5
1	1	2	1		1	3	5		1	5	2	6	1	4	5	2	7	7	7	7	7	6	5	4	5	4	6	4	2	7	1	1	1	2
1	2	7	1		1	3	15		2	1	2	2	2	1	2	2	6	6	6	6	6	6	6	6	6	2	6	3	2	4	2	1	1	2
1	2	1	1		1	2	5		2	2	2	2	4	1	4	2	6	5	6	5	5	6	5	6	4	4	5	2	2	7	2	1	1	2
1	2	8	1		1	2	5		2	1	1	1	1	1	1	1	5	7	4	2	7	1	2	4	2	1	7	1	1	1	4	3	1	2
1	2	2	1		1	3	5		2	1	1	1	1	1	1	1	7	6	7	7	7	5	5	7	7	5	6	2	2	2	4	2	4	4
1	2	8	1		1	3	5		1	6	6	6	4	4	4	4	6	6	6	6	6	6	6	6	6	4	6	2	4	7	4	2	3	3
1	2	8	1		1	2	5		1	3	3	5	4	3	2	2	6	6	6	6	6	7	6	2	2	3	7	2	1	5	2	3	2	5
1	1	29	1		2	2	12		1																										1	1	1	1	1	1	6	5	6	4	6	4	6	6	1
1	2	7	1		2	3	4		1																										1	1	1	1	1	1	5	2	4	5	6	4	6	6	5
1	1	11	1		1	3	15		1	4	2	2	2	3	5	2	6	6	6	6	6	6	6	6	6	4	6	4	6	6	6	6	6	4
1	1	25	1		2	3	12		1																										1	1	1	1	1	1	6	6	6	6	6	6	6	6	2
1	2	27	1		2	3	6		1																										1	1	1	1	1	1	5	3	3	4	5	3	5	4	4
1	2	15	1		2	3	2		2																										1	1	1	1	1	1	6	5	5	6	6	3	5	6	6
1	1	4	1		1	4	9		1	1	1	1	1	1	1	1	7	6	7	7	7	7	7	6	5	2	6	4	2	4	2	2	2	2
1	1	3	1		1	1	12		2	2	3	6	1	1	1	1	7	7	7	7	6	7	6	7	4	2	7	2	1	3	1	3	2	2
1	1	6	1		1	2	15		2	5	2	3	2	2	2	1	2	6	6	6	6	6	6	7	3	2	7	2	1	2	1	3	3	2
1	1	16	1		1	3	12		1	1	1	1	1	1	1	1	7	7	7	7	7	6	7	6	2	2	4	1	1	1	3	4	3	1
1	2	4	1		1	4	9		1	2	2	2	2	2	2	2	6	4	5	6	5	6	6	5	4	2	7	2	5	6	1	3	1	1
1	1	39		56	2	4	1		1																										1	1	1	1	1	1	5	6	6	6	6	5	5	6	3
1	2	2	1		1	3	2		2	1	1	1	1	1	2	1	7	5	7	7	7	7	7	7	5	1	6	2	5	6	2	3	1	1
1	2	32	1		2	3	9		1																										1	1	1	1	1	1	1	6	6	6	6	6	6	6
1	2	7	1		1		13		2	2	2	2	1	1	2	2	6	6	6	6	6	5	4	7	3	2	7	1	1	3	2	1	1	1
1	2	8	1		2	3	2		2																										1	1	1	1	1	1	6	5	5	6	6	5	6	4	5
1	2	5	1		2	2	2		2																										1	1	1	1	1	1	5	5	6	6	6	3	5	6	5
1	2	5	1		2	3	2		2																										1	1	1	1	1	1	6	5	6	5	6	5	6	6	5
1	2	3	1		2	2	2		2																										1	1	1	1	1	1	6	6	6	6	6	2	2	6	3
1	2	6	1		2	2	2		2																										1	3	4	1	1	1	5	4	4	4	6	2	4	6	4
1	1	8	1		1	3	13		2	1	1	1	1	1	1	1	7	4	6	7	7	7	7	1	6	3	7	2	1	1	1	2	1	1
1	2	15	1		2	1	2		2																										1	1	1	1	1	1	5	4	6	3	3	3	3	3	1
1	2	1	1		1	3	2		2	1	1	1	1	1	1	1	6	6	7	7	7	6	6	6	5	1	4	2	1	1	1	1	1	1
1	2	12	1		1	3	2		1	5	4	6	2	2	1	1	5	4	6	5	5	3	5	7	4	1	6	2	1	7	1	1	1	1
1	2	2	1		1	2	2		2	2	2	3	1	1	2	3	6	6	6	6	7	4	4	6	2	1	5	1	4	6	3	1	2	2
1	2	6	1		2	4	2		1																										1	1	1	1	1	1	6	5	5	6	6	4	5	5	4
1	2	5	1		1	2	2		2	3	2	2	1	1	3	3	7	5	7	6	7	6	4	6	5	5	7	5	2	6	7	3	3	2
1	2	4	1		1	1	5		2	1	1	1	2	1	1	1	7	4	7	7	7	7	7	7	5	1	5	1	1	2	1	1	1	1
1	2	6	1		1	2	2		1	2	2	2	3	2	2	2	7	5	6	6	7	6	6	6	5	4	6	4	4	6	4	3	3	3
1	2	8	1		2	2	2		1																										1	1	1	1	1	1	6	6	6	6	6	6	6	5	5
1	2	8	1		1	3	2		2	2	2	2	1	1	1	1	7	4	7	7	6	5	6	6	3	1	7	1	1	4	2	2	1	1
1	2	6	1		2	2	2		2																										1	1	2	6	1	1	5	5	6	6	6	5	6	6	2
1	2	2	1		1	2	2		2	2	2	4	1	1	2	2	7	6	7	6	7	6	6	6	2	2	7	2	1	3	5	1	1	1
1	2	5	1		1	3	22	Muay thai	2	1	2	2	1	1	1	1	7	5	6	6	7	4	5	4	6	3	6	2	2	3	3	4	2	1
1	2	9	1		1	1	13		2	1	1	1	1	1	1	1	6	3	6	6	7	2	4	6	4	1	6	2	1	7	6	2	1	1
1	2	5	1		1	3	2		2	4	1	6	1	1	2	2	6	7	6	6	6	6	6	7	4	3	6	2	2	5	4	1	3	2
1	2	6	1		2	2	2		2																										1	1	1	1	1	1	6	4	6	6	6	5	6	6	4
1	2	6	1		2	2	2		1																										2	1	1	2	1	3	6	4	6	6	6	4	5	4	5
1	2	10	1		2	3	2		1																										1	3	1	1	1	1	6	4	6	3	6	1	5	6	6
1	2	1	1		1	3	2		2	1	2	1	2	1	1	2	5	4	6	5	7	4	5	6	4	3	7	4	1	5	2	5	1	1
1	2	14	1		2	2	2		2																										1	3	2	1	1	2	6	3	5	4	5	2	5	4	3
1	2	11	1		2	2	2		2																										1	1	1	1	1	1	6	6	6	6	6	4	6	6	5
1	2	2	1		1	2	2		1	1	1	1	2	1	2	1	7	6	7	7	7	2	6	7	4	4	7	3	2	2	7	5	4	4
1	2	6	1		2	2	2		2																										2	2	1	2	1	1	6	5	6	5	6	5	5	5	5
1	1	7	1		2	3	2		1																										1	2	5	3	1	4	6	5	5	5	5	3	5	6	4
1	2	6	1		1	3	4		1	1	1	1	1	1	1	1	7	7	6	7	5	7	7	6	6	3	7	2	1	6	1	5	3	2
1	2	15	1		1	1	16		2	2	4	3	4	4	4	4	7	3	5	7	7	7	7	7	4	1	7	1	4	7	1	4	2	1
1	2	5	1		1	3	2		2	1	1	1	1	1	3	1	7	6	7	7	7	7	7	6	4	2	4	3	1	7	4	1	1	1
1	2	2	1		1	1	2		2	3	2	6	1	1	1	2	7	5	6	5	7	5	5	6	5	4	7	2	1	7	1	1	2	1
1	2	9	1		2	3	2		1																										1	1	2	1	1	1	6	5	6	5	5	6	5	3	5
1	2	6	1		1	2	2		2	1	1	1	1	1	1	1	6	6	7	7	7	7	7	7	5	1	7	1	1	4	1	1	1	1
1	1	2	1		1	2	16		2	1	2	1	1	2	1	1	6	5	7	5	6	4	6	7	6	3	6	5	3	6	7	1	2	2
1	2	1	1		1	2	2		2	2	3	2	5	4	1	2	6	5	6	6	7	6	4	4	6	4	6	4	2	2	4	1	2	4
1	2	22	1		1	2	4		2	2	1	2	4	4	2	1	5	2	5	6	5	7	7	1	5	7	6	1	1	7	6	3	2	5
1	1	3	1		1	2	2		2	2	2	3	1	1	1	2	6	6	7	6	7	6	6	6	5	2	6	3	1	5	4	1	1	1
1	2	1	1		2	2	2		2																										1	4	6	1	1	1	6	4	6	6	6	4	6	6	5
1	2	3	1		2	3	5		1																										1	1	1	1	1	1	6	4	5	6	5	4	6	6	5
1	2	1	1		1	3	5		1	1	1	1	1	1	1	1	7	6	6	6	7	7	5	6	1	3	6	2	1	4	2	1	2	2
1	1	1	1		1	2	5		1	2	1	2	7	1	1	2	6	5	6	5	5	7	4	7	4	3	6	2	2	7	4	1	1	1
1	1	2	1		1	3	5		1	4	2	4	1	2	1	1	4	5	6	5	6	7	6	7	4	4	5	2	2	5	4	2	4	6
1	1	3	1		1	2	5		1	3	1	2	2	2	2	2	6	5	6	5	6	6	5	6	3	2	6	2	3	3	3	1	2	4
1	1	1	1		1	4	5		1	2	1	2	1	1	1	1	6	5	7	7	7	6	7	7	7	5	7	4	3	5	4	2	2	4
1	2	1	1		1	3	5		2	5	4	6	1	2	4	5	5	5	4	5	5	3	4	7	7	4	5	3	2	1	3	1	3	1
1	2	1	1		1	3	5		2	1	1	1	1	1	1	1	7	4	7	5	6	6	6	5	4	4	6	2	2	5	2	1	1	1
1	1	8	1		1	2	12		2	3	2	3	3	1	2	2	6	5	6	6	6	5	4	4	3	5	5	3	2	2	2	3	2	2
1	1	1	1		1	2	5		2	2	2	2	7	1	2	2	6	4	6	5	6	5	5	6	7	5	6	3	2	1	2	1	2	1
1	1	4	1		1	1	12		2	2	2	6	1	1	1	1	7	4	6	5	7	4	4	6	6	1	5	4	2	5	4	2	4	4
1	2	11	1		2	2	6		1																										1	1	1	1	1	1	6	5	6	5	6	5	6	5	4
1	2	8	1		2	3	5		1																										1	3	1	1	1	1	6	5	5	5	6	5	6	6	3
1	2	10	1		2	3	5		1																										1	1	1	1	1	1	6	6	6	6	6	6	6	6	4
1	2	8	1		2	2	2		2																										1	1	1	1	1	1	6	5	6	5	6	6	6	6	2
1	2	4	1		1	3	12		2	5	7	5	1	1	7	4	4	3	5	4	6	4	4	5	3	4	7	3	2	5	4	4	4	4
1	1	2	173	18	1	3	5		2	1	2	2	1	2	1	1	5	2	6	4	5	2	2	4	2	3	7	2	1	6	2	2	2	1
1	2	16	1		2	2	2		2																										5	3	3	2	1	1	5	2	5	4	4	3	5	2	4
1	2	2	1		2	1	2		2																										1	1	2	1	1	1	6	4	5	5	6	4	5	5	5
1	1	3	1		1	2	14		1	2	2	4	1	1	1	1	6	5	6	4	5	3	4	6	5	6	6	5	2	5	7	5	2	2
1	1	2	1		1	3	5		2	2	2	2	1	1	1	1	7	6	7	7	7	7	7	6	7	2	7	2	1	2	5	3	5	1
1	2	2	1		1	3	10		2	5	1	6	1	1	1	1	6	4	4	3	2	4	3	1	1	1	1	3	4	4	3	2	3	1
1	2	1	1		1	2	9		1	1	1	1	1	1	1	5	7	3	6	3	6	5	4	5	3	3	6	1	2	2	2	3	2	2
1	2	3	1		2	2	22	Ginnastica ritmica	2																										1	1	1	1	1	1	4	4	5	4	5	4	4	4	3
1	2	3	1		1	2	2		2	3	4	3	1	1	1	1	6	4	7	4	7	5	6	6	4	3	7	3	1	5	1	1	2	2
1	1	4	1		1	2	5		2	4	4	4	2	1	2	4	6	5	4	4	6	5	4	6	6	5	6	2	1	6	5	2	1	4
1	1	12	1		1	1	12		2	1	1	1	1	1	1	1	7	6	6	6	7	6	6	6	5	5	6	4	4	3	3	1	1	1
1	2	14	1		2	2	14		2																										1	1	1	1	1	1	6	6	6	6	6	6	6	6	4
1	2	2	1		1	2	14		2	2	5	1	2	1	2	3	6	6	7	7	7	5	5	1	1	3	7	3	2	1	2	1	1	1
1	2	5		22	1	3	5		2	2	2	2	2	2	2	2	6	4	6	4	6	1	3	1	5	4	5	5	1	6	4	4	6	6
1	2	7	1		1	3	14		1	2	2	2	1	1	1	1	7	6	7	6	7	7	6	4	6	4	7	1	2	2	2	2	3	2
1	1	39	1		2	3	12		1																										1	1	1	1	1	1	6	6	6	6	6	6	6	5	5
1	1	1	1		1	3	5		2	4	2	6	4	3	1	2	6	4	7	5	6	5	6	5	4	3	4	4	1	5	6	4	4	4
1	2	4	1		2	2	2		2																										1	1	1	1	1	1	6	5	6	6	6	4	6	6	5
1	1	14	1		2	3	12		1																										1	1	1	1	1	1	6	5	6	6	6	5	6	6	4
1	2	5	1		1	1	13		2	1	1	1	1	1	1	1	6	6	6	4	6	6	6	6	4	4	6	2	2	2	2	2	2	2
1	1	29	1		2	1	22	Tiro con l‚Äôarco	1																										1	1	1	1	1	1	6	6	6	6	6	6	6	6	5
1	2	2	1		2	2	2		2																										1	2	1	1	6	1	6	5	6	4	5	4	5	6	5
3	2	1	1		1	2	2		2	2	1	5	4	3	4	3	7	6	6	6	7	7	5	3	4	3	7	6	6	6	4	5	5	5
1	2	1	1		1	3	2		1	5	2	4	2	1	2	2	7	6	7	7	7	7	7	6	4	3	3	2	1	3	1	2	2	1
1	2	7	1		2	2	2		2																										1	1	1	6	1	1	6	6	6	6	6	6	6	6	5
1	2	6	1		2	2	2		2																										2	3	1	1	1	2	5	4	5	5	5	4	5	5	4
1	1	23	1		2	1	1		1																										1	1	1	1	1	1	6	5	5	5	6	6	6	5	5
1	1	35	1		2	1	14		1																										1	1	6	1	1	1	6	6	6	5	6	6	6	5	6
1	1	37	1		1	3	14		2	7	1	1	1	2	2	2	6	6	7	6	7	4	6	6	4	2	3	3	2	5	2	2	2	1
1	1	43	1		2	2	14		1																										1	1	1	1	1	1	6	4	5	5	5	4	2	5	4
1	1	22	1		2	1	14		1																										5	2	1	1	1	1	6	6	6	6	6	5	5	5	4
1	1	24	1		2	2	14		2																										1	1	1	1	1	1	6	6	6	6	6	6	6	6	5
1	1	27	1		2	1	14		1																										1	1	1	1	1	1	6	5	5	5	6	5	6	6	4
1	1	2	1		1	3	14		2	2	2	2	2	2	2	2	6	2	6	6	6	2	6	6	6	4	7	5	4	2	1	2	2	2
1	2	22	1		2	3	9		2																										1	1	1	1	1	1	6	6	6	6	6	5	6	5	5
1	1	27	1		2	2	14		2																										1	1	1	1	1	1	6	5	6	5	5	5	5	6	4
1	1	10	1		2	1	12		2																										4	1	3	4	5	3	1	1	6	6	6	6	2	4	5
1	1	15	1		2	2	1		1																										1	1	1	1	1	1	5	4	2	4	5	4	5	4	5
1	1	18	1		2	3	13		2																										3	2	4	2	1	3	3	3	3	5	5	5	5	5	5
1	2	1	1		1	3	6		2	2	2	2	1	1	1	1	7	5	7	7	7	6	6	6	4	4	6	2	1	2	1	2	2	2
1	1	42	1		2	2	13		2																										1	1	1	1	1	1	6	5	6	5	6	5	5	4	5
1	1	29	1		2	1	13		2																										2	2	2	2	1	2	5	5	5	5	6	3	5	2	5
1	1	34	1		2	2	13		1																										1	1	1	1	1	1	5	5	5	5	5	4	5	4	5
1	1	13	1		2	1	13		2																										1	1	1	1	1	1	6	4	5	5	6	2	6	6	1
1	1	55	1		2	2	13		1																										1	1	1	1	1	1	6	6	6	6	6	6	6	5	2
1	2	29	1		2	3	19		2																										1	1	1	1	1	1	5	5	6	6	5	4	3	6	5
1	1	36	1		2	1	13		2																										1	1	1	1	1	1	6	5	6	5	6	6	6	6	5
1	1	36	1		2	1	13		1																										2	2	1	1	1	1	5	4	4	4	5	4	5	2	4
1	1	38	1		2	2	13		2																										6	6	6	6	1	1	6	6	6	5	6	5	5	5	6
1	2	32	1		1	3	19		1	1	1	1	1	1	1	1	7	5	7	7	7	7	7	5	5	3	7	2	2	6	4	1	1	1
1	1	35	1		1	2	19		2	1	1	1	1	1	1	1	7	6	6	7	7	1	6	7	2	3	7	1	1	2	1	1	1	1
1	1	40	1		2	2	13		1																										1	1	1	1	1	1	6	6	6	6	6	6	6	6	4
1	2	1	1		1	3	1		1	1	1	1	1	1	1	1	6	4	7	7	7	5	6	7	2	2	6	2	2	2	1	1	1	1
1	2	27	1		2	1	13		1																										1	1	1	1	1	1	6	6	6	6	6	4	6	6	1
1	1	39	1		2	2	13		2																										1	1	1	1	1	1	6	5	6	6	6	5	6	6	5
1	1	12	1		2	1	13		1																										2	1	1	1	1	1	5	5	4	4	5	5	5	5	5
1	1	27	1		2	1	13		1																										1	1	1	1	1	1	6	6	6	6	6	4	6	5	5
1	1	29	1		2	3	19		2																										1	1	1	1	1	1	5	4	6	6	5	4	5	6	5
1	1	30	1		2	1	13		2																										5	5	1	1	1	1	6	6	6	4	5	4	6	6	5
1	1	44	1		2	2	13		2																										1	1	1	1	1	1	6	6	6	6	6	6	6	6	2
1	2	16	1		2	1	13		1																										2	1	3	2	1	4	5	3	6	5	5	4	4	6	4
1	1	22	1		2	1	13		1																										1	1	1	1	1	1	5	3	5	5	5	3	5	6	5
1	1	28	1		2	1	13		2																										3	2	2	2	2	2	3	3	4	4	4	2	2	1	5
1	2	32	1		2	1	13		2																										1	3	1	4	1	4	5	5	5	4	6	4	5	6	5
1	2	11	1		2	2	13		1																										1	2	1	1	1	1	5	5	6	6	6	4	6	6	4
1	1	9	1		2	1	13		1																										1	1	1	1	1	1	6	6	6	6	6	6	6	2	4
1	1	4	1		2	2	13		2																										1	3	1	2	1	2	6	5	5	4	5	4	3	2	5
1	1	22	1		2	1	13		2																										1	2	2	4	1	1	5	5	6	6	6	5	5	4	5
1	1	32	1		2	1	13		2																										1	1	1	1	1	1	5	5	6	5	6	4	5	6	5
1	1	30	1		2	3	16		1																										1	1	1	1	1	1	6	6	6	5	6	5	5	6	6
1	1	49	1		2	2	16		1																										1	1	1	1	1	1	5	2	4	5	6	4	4	3	5
1	2	35	1		2	1	12		2																										1	1	1	1	1	1	5	5	5	5	5	5	6	6	5
1	1	23	1		2	1	13		2																										1	1	1	1	1	1	6	6	6	6	6	6	6	6	6
1	2	11	1		1	2	13		2	1	1	1	1	1	1	1	7	6	7	6	6	6	5	5	4	4	7	4	4	7	4	4	1	4
1	2	30	1		1	2	13		2	2	2	2	1	1	2	1	6	5	6	6	6	6	6	6	3	5	6	2	5	6	6	5	2	5
1	1	32	1		2	4	19		1																										1	1	1	1	1	1	6	6	6	6	6	6	6	5	6
1	1	20	1		2	2	13		1																										1	1	1	1	1	1	6	6	6	6	6	6	6	6	6
1	1	43	1		2	3	19		1																										1	1	1	1	1	1	6	2	6	5	5	2	5	5	6
1	1	40	1		2	1	13		2																										2	2	1	2	2	1	4	3	4	5	4	3	4	3	5
1	2	13	1		2	3	19		2																										1	3	1	1	1	1	6	5	6	6	6	5	5	3	5
1	2	31	1		2	1	13		2																										1	5	4	5	1	5	6	1	1	5	6	2	5	6	5
1	1	32	1		2	2	12		1																										1	1	1	1	1	1	6	5	6	5	5	4	5	4	6
1	1	43	1		2	3	5		2																										1	1	1	1	1	1	6	6	6	5	5	6	6	4	6
1	1	23	1		2	2	16		2																										1	1	1	1	1	1	6	5	6	6	6	4	6	4	2
1	1	31	1		2	2	14		1																										1	1	1	1	1	1	6	6	5	6	6	6	6	5	3
1	2	25	1		2	3	3		1																										1	1	1	1	1	1	6	6	5	6	6	5	6	6	5
1	1	21	1		2	3	12		1																										1	1	1	1	1	1	1	1	6	6	6	6	6	6	5
1	1	28	1		2	2	13		2																										1	1	2	1	1	1	6	6	5	6	6	6	6	6	5
1	1	32	1		2	2	12		1																										1	1	1	1	1	1	6	6	6	6	6	6	6	6	6
1	1	39	1		2	4	12		1																										1	1	1	1	1	1	6	6	6	6	6	6	6	6	1
1	1	37	1		2	3	15		1																										1	1	1	1	1	1	6	6	6	6	6	6	6	6	6
1	1	32	1		2	3	12		1																										1	1	1	1	1	1	6	6	6	6	6	6	6	6	4
1	1	36	1		2	2	12		1																										1	1	1	1	1	1	6	6	6	6	6	6	6	6	4
1	1	31	1		2	3	12		1																										1	1	1	1	1	1	6	6	6	6	6	6	6	6	5
1	2	19	1		2	2	6		1																										1	1	1	1	1	1	6	5	5	6	5	5	5	6	5
1	1	25	1		2	2	14		1																										1	1	1	1	1	1	6	6	6	6	6	6	6	6	6
1	1	42	1		2	3	12		1																										1	1	1	1	1	1	6	6	6	6	6	6	6	6	6
1	1	41	1		2	2	12		1																										1	1	1	1	1	1	6	6	6	6	6	6	6	6	6
1	1	26	1		2	3	13		1																										1	1	1	1	1	1	6	6	6	6	6	6	6	6	6
1	1	21	1		2	3	2		1																										1	1	1	1	1	1	6	6	6	6	6	6	6	6	6
1	1	36	1		2	2	16		1																										1	1	1	1	1	1	6	6	6	6	6	6	6	6	6
1	1	24	1		2	3	5		1																										1	1	1	1	1	1	6	6	6	6	6	5	6	6	6
1	2	26	1		2	2	13		1																										1	1	1	1	1	1	6	6	6	6	5	6	6	5	3
1	1	31	1		2	3	8		1																										1	1	1	1	1	1	6	6	6	6	6	6	6	6	1
1	1	36	1		2	3	12		1																										1	1	1	1	1	1	6	6	6	6	6	6	6	6	4
1	1	41	1		2	3	12		1																										1	1	1	1	1	1	6	5	6	6	6	6	6	6	2
1	1	17	1		2	2	12		2																										3	5	3	2	2	4	5	5	4	6	6	6	6	5	4
1	2	24	1		2	3	2		1																										2	2	2	2	2	2	6	6	6	6	5	6	5	6	3
1	1	9	1		2	1	12		2																										5	5	5	5	2	2	2	2	4	6	6	3	5	6	5
1	1	32	1		2	3	19		1																										2	2	1	1	1	1	6	5	6	6	6	6	6	6	2
1	2	14	1		2	2	13		2																										4	2	3	2	2	2	5	5	5	6	6	4	6	5	3
1	1	19	1		2	1	12		2																										4	4	5	5	3	5	5	3	3	6	5	2	4	4	4
1	1	11	1		2	1	12		2																										2	2	2	1	1	1	6	6	5	6	6	6	6	5	4
1	2	26	1		2	3	6		1																										2	1	3	1	1	1	6	6	6	6	6	6	6	5	2
1	1	29	1		2	1	13		2																										1	1	1	1	1	1	6	5	5	4	4	4	4	2	6
1	1	32	1		2	1	13		2																										1	1	1	1	1	1	6	4	5	6	6	4	6	6	3
1	1	36	1		2	1	13		2																										2	2	1	1	1	1	4	4	4	4	5	4	4	2	5
1	1	15	1		2	1	13		1																										1	1	1	1	1	1	4	3	6	4	6	4	4	4	3
1	2	32	1		2	1	13		2																										1	1	1	2	1	1	6	3	5	5	5	4	4	5	5
1	1	40	1		2	1	13		2																										1	1	1	1	1	1	5	3	4	4	4	5	4	3	5
1	1	35	1		2	2	14		2																										1	1	1	1	1	1	6	5	5	5	5	5	5	5	5
1	1	32	1		2	3	13		1																										1	2	1	1	1	1	6	4	2	6	1	5	5	6	5
1	2	31	1		2	3	1		1																										2	1	1	1	1	1	6	5	6	6	6	6	6	5	3
1	2	36	1		2	2	3		2																										2	3	3	3	3	2	5	5	5	6	6	6	6	5	3
1	1	45	1		2	1	12		2																										2	1	1	1	2	1	6	6	5	6	6	4	6	6	2
1	1	25	1		2	3	15		2																										2	1	1	1	1	1	6	6	6	6	6	6	6	5	2
1	1	22	1		2	2	16		2																										2	2	2	1	1	1	5	6	5	6	6	6	5	5	2
1	2	27	1		2	1	13		2																										1	1	1	1	1	1	6	6	6	5	6	6	6	6	2
1	2	20	1		2	1	13		2																										1	2	4	1	1	1	5	3	5	4	5	3	5	6	4
1	1	24	1		2	2	12		2																										3	2	3	2	2	2	5	5	4	6	6	4	4	5	2
1	1	39	1		2	3	4		1																										2	1	1	1	1	1	6	6	6	6	6	6	5	5	2
1	2	21	1		2	3	13		1																										2	1	1	1	1	1	6	5	6	5	5	5	6	6	1
1	2	27	1		2	3	13		1																										1	1	1	1	1	1	6	6	6	6	6	6	6	6	2
1	2	16	1		2	1	13		2																										2	2	2	2	2	2	2	5	6	6	6	5	6	5	2
1	2	28	1		2	3	4		1																										2	2	2	2	1	1	6	6	6	6	6	4	5	4	2
1	1	17	1		2	2	1		1																										1	2	1	2	2	4	2	3	2	2	2	3	2	2	2
1	2	39	1		2	3	6		1																										6	1	2	2	2	6	6	6	6	5	6	6	6	6	6
1	1	45	1		2	2	7		2																										5	5	5	5	4	5	2	4	4	3	3	3	4	4	5
1	1	26	1		2	3	12		1																										1	1	1	1	1	1	6	5	5	6	6	5	6	6	5
1	1	36	1		2	3	16		1																										1	1	1	1	1	1	5	6	5	5	5	5	6	6	5
1	1	21	1		2	2	14		1																										1	1	1	1	1	1	5	6	6	6	6	6	6	6	4
1	2	17	1		2	2	13		1																										1	1	1	1	1	1	6	6	6	6	6	6	6	6	4
1	1	29	1		2	4	12		1																										1	1	1	1	1	1	6	6	6	6	6	6	6	6	1
1	1	24	1		2	3	16		1																										2	2	1	2	1	1	6	6	6	6	6	6	5	5	2
1	2	47	1		2	3	5		1																										2	1	1	1	1	1	6	6	6	6	6	6	6	5	2
1	1	20	1		2	2	7		2																										2	2	2	2	2	2	5	6	5	6	6	4	5	4	2
1	1	4	1		2	3	12		2																										4	4	4	4	4	4	3	4	3	4	4	3	4	4	6
1	1	5	1		2	1	1		1																										6	6	6	6	6	6	6	6	6	6	6	6	6	6	6
1	1	3	1		2	4	12		1																										1	1	1	1	1	3	6	6	6	6	6	5	5	6	6
1	1	8	105	20	2	3	7		1																										4	4	1	1	2	4	4	6	6	6	5	5	6	6	5
1	1	19	1		2	2	7		1																										1	1	1	1	1	1	5	6	6	6	6	5	6	5	5
1	2	24	1		2	2	3		2																										4	3	1	1	1	4	3	4	4	5	5	5	5	4	5
1	1	30	1		2	3	8		1																										1	1	1	1	1	1	6	5	5	6	6	6	6	6	1
1	2	35	1		2	3	9		1																										1	1	1	1	1	1	6	6	6	6	6	6	6	6	1
1	1	49	1		2	3	8		1																										1	1	3	4	1	3	6	6	1	1	6	5	5	6	6
1	1	27	1		2	2	10		1																										1	1	1	1	1	1	6	6	6	6	6	6	6	6	1
1	1	43	1		2	4	12		1																										1	1	1	1	1	1	6	6	6	6	6	6	6	6	1
1	2	31	1		2	4	9		2																										6	5	4	1	2	2	5	5	6	3	5	5	5	5	6
1	2	27	1		2	3	13		1																										1	1	1	1	1	1	6	4	6	6	6	6	6	6	1
1	1	29	1		1	3	14		1	1	1	1	1	1	1	1	7	7	6	6	7	6	6	1	1	2	1	2	2	2	2	1	2	2
1	1	34	1		2	3	15		1																										1	1	1	1	1	1	6	6	6	6	6	6	6	6	1
1	1	6	1		2	1	2		1																										2	2	2	3	2	3	2	3	2	2	2	3	2	3	5
1	2	34	1		2	2	13		2																										2	3	3	4	3	4	3	5	3	4	4	5	4	4	5
1	2	31	1		2	4	11		1																										6	6	4	4	1	4	6	6	6	6	6	6	6	6	6
1	1	14	1		2	2	16		2																										2	2	3	3	1	3	2	2	2	2	5	5	5	5	6
1	2	21	1		2	3	2		1																										1	1	2	2	2	3	6	6	6	6	6	6	6	6	6
1	1	39	1		2	4	4		1																										1	1	2	2	1	2	6	6	6	6	5	5	5	6	5
1	1	35	1		2	3	16		1																										1	1	1	1	1	1	5	6	5	5	6	6	6	5	1
1	1	27	1		2	3	6		1																										1	1	2	2	1	1	6	5	6	6	6	5	5	6	2
1	2	31	1		2	2	13		1																										1	1	1	1	1	1	1	6	6	6	6	6	6	6	2
1	1	39	1		2	3	12		2																										1	2	2	2	1	2	5	5	6	6	4	5	6	6	2
1	1	37	1		2	4	12		1																										1	1	1	1	1	1	6	6	6	6	6	6	6	6	2
1	1	23	1		2	2	7		1																										1	1	1	1	1	1	5	5	5	6	6	6	5	6	1
1	2	29	1		2	3	10		1																										1	1	1	1	1	1	6	6	5	6	6	6	6	5	2
1	1	32	1		2	4	12		1																										1	1	1	1	1	1	5	6	6	6	6	5	6	6	1
1	1	26	1		2	2	1		1																										1	1	1	2	2	1	5	5	5	5	5	5	5	5	2
1	1	38	1		2	3	5		1																										1	1	1	1	1	1	6	6	6	6	6	6	6	6	1
1	2	37	1		2	2	3		2																										3	3	4	4	2	5	4	4	4	4	4	4	4	5	5
1	1	34	1		2	3	4		1																										2	2	2	2	2	2	6	6	5	5	5	6	5	6	6
1	2	17	1		2	2	9		2																										3	3	3	3	3	3	4	5	5	4	4	5	4	5	5
1	1	43	1		2	2	12		1																										6	6	1	1	1	1	5	5	6	6	6	5	4	6	5
1	2	4	1		2	1	19		2																										6	1	6	1	1	1	6	4	5	5	6	4	6	5	5
1	2	36	1		2	2	19		1																										1	1	1	1	1	1	6	4	6	6	5	6	5	5	5
1	1	30	1		2	3	13		1																										1	1	1	1	2	1	5	5	6	5	6	5	5	5	2
1	1	27	1		2	2	14		2																										2	2	2	2	2	2	5	5	5	5	5	5	5	5	2
1	2	43	1		2	2	14		1																										1	1	1	1	1	1	5	4	6	6	6	6	6	5	2
1	1	27	1		2	3	12		1																										1	1	2	2	1	1	5	5	5	5	6	5	6	5	1
1	1	30	1		2	3	16		1																										1	1	1	1	1	1	6	6	6	5	5	6	5	5	1
1	2	25	1		2	3	6		1																										1	1	1	1	1	1	5	5	5	6	6	6	6	6	1
1	1	29	1		2	3	12		1																										1	1	1	1	1	1	6	6	6	6	6	6	6	5	2
1	1	35	1		2	2	7		1																										1	2	2	2	2	2	5	5	5	5	5	5	5	5	2
1	2	37	1		1	2	1		2	1	1	1	1	1	1	1	7	7	6	7	7	7	7	7	7	2	7	2	2	2	5	5	2	2
1	1	2	1		1	3	14		2	2	2	3	2	2	2	3	6	6	6	6	5	6	5	6	5	3	5	4	3	4	5	5	3	4
1	2	6	1		1	4	10		1	1	1	2	2	2	2	2	7	7	7	7	6	6	5	6	7	5	6	3	5	2	4	3	4	3
1	2	21	1		1	4	3		2	5	5	5	3	3	3	3	4	5	5	5	5	5	4	5	4	5	6	4	5	6	6	6	5	4
1	2	6	1		1	3	5		1	2	1	1	1	1	1	1	7	7	7	6	7	6	6	7	4	5	6	2	1	4	1	1	1	1
1	1	19	1		2	3	16		1																										2	2	2	2	2	1	6	6	6	6	6	6	6	5	3
1	1	6	1		1	2	12		2	2	2	2	2	1	1	1	7	7	7	6	7	5	6	6	5	5	6	1	4	4	2	2	2	2
1	2	5	1		1	2	1		2	2	1	1	1	1	3	1	7	7	7	6	7	7	7	7	2	2	5	1	2	6	2	2	5	5
1	2	21	1		2	2	6		2																										2	1	1	1	1	1	6	6	5	6	6	5	5	4	4
1	1	19	1		2	1	12		2																										4	4	5	4	3	5	6	6	6	6	5	6	5	4	4
1	1	6	1		1	2	14		2	2	1	2	2	2	1	2	7	7	7	7	7	6	7	6	5	4	5	1	4	6	2	3	2	2
1	2	6	1		1	3	4		1	2	2	1	1	1	1	1	7	7	7	7	7	7	7	6	3	3	5	1	5	4	1	1	1	1
1	1	22	1		2	3	7		1																										2	2	2	1	1	1	6	6	5	6	6	6	5	5	4
1	2	7	1		1	3	13		1	2	1	1	1	1	1	1	7	7	7	7	7	7	7	7	3	3	5	1	3	5	1	1	1	1
1	2	45	1		2	2	10		2																										4	4	4	4	4	4	4	3	3	3	3	4	3	4	5
1	1	57	1		2	3	7		1																										2	2	2	2	2	3	5	5	5	5	4	5	4	4	5
1	2	17	1		2	4	2		1																										1	1	1	1	1	1	5	5	6	5	6	6	6	5	6
1	2	27	1		2	3	15		2																										2	2	2	2	2	5	5	5	5	5	4	4	5	4	5
1	1	40	1		2	3	8		1																										1	1	1	1	1	1	1	1	6	6	5	6	6	5	5
1	2	10	1		1	4	14		1	1	1	1	2	2	2	2	6	6	6	6	6	6	6	6	6	5	5	4	3	3	2	3	3	3
1	2	6	1		1	2	13		2	2	2	1	1	1	1	2	7	7	6	5	6	5	7	7	2	2	4	2	6	6	1	1	1	2
1	1	29	1		2	2	14		2																										2	2	2	1	1	1	6	5	5	5	5	5	4	4	2
1	1	3	1		1	2	14		2	3	3	3	3	3	3	3	6	6	6	6	6	6	6	6	5	5	6	2	6	7	2	5	7	7
1	2	7	1		1	3	15		2	5	3	6	2	1	6	1	7	7	7	7	7	7	7	7	2	6	5	1	1	6	1	1	1	1
1	1	5	1		1	2	14		2	2	1	1	1	1	1	1	7	7	7	7	7	7	7	6	2	5	4	3	4	6	2	2	2	2
1	2	18	1		2	1	2		2																										2	2	2	1	1	1	6	6	5	6	6	6	5	5	5
1	1	21	1		2	2	12		2																										2	2	2	1	1	1	6	6	4	6	6	6	4	6	2
1	1	5	1		1	2	14		2	2	2	3	3	3	3	3	6	6	6	5	7	5	7	7	3	3	3	1	4	5	2	5	6	7
1	2	4	1		1	1	13		2	6	5	5	2	4	6	2	7	7	7	6	7	5	5	7	3	5	5	2	5	6	2	2	2	2
1	1	25	1		2	2	16		2																										2	2	2	2	2	1	6	6	4	6	6	6	4	6	2
1	2	2	1		1	2	2		1	2	1	1	1	1	1	1	7	7	7	7	7	7	7	7	2	2	5	1	4	4	2	2	6	6
1	1	13	1		2	1	14		2																										5	5	5	3	2	4	6	6	4	6	6	4	4	6	2
1	1	10	1		2	1	2		1																										1	1	1	6	6	3	4	2	5	5	6	5	3	6	5
1	1	9	1		1	2	7		1	5	5	4	7	5	5	6	4	6	5	6	6	6	5	5	7	5	7	5	6	6	7	7	6	5
1	1	5	1		1	1	5		1	6	5	5	5	5	6	6	6	6	5	6	5	6	5	6	6	4	4	4	5	6	5	6	5	7
1	1	4	1		2	3	12		2																										5	5	4	1	5	4	1	1	1	4	5	4	4	2	4
1	1	5	1		1	1	1		1	4	5	5	4	3	4	3	2	5	6	7	6	7	5	5	5	4	5	5	6	5	6	5	6	6
1	1	9	1		1	1	11		2	1	1	1	1	1	1	1	1	1	1	1	1	1	1	1	1	1	1	1	1	1	1	1	1	1
1	1	7	1		1	1	4		1	6	3	3	3	1	4	5	5	6	5	4	5	4	4	5	5	4	3	2	4	4	2	5	5	6
1	1	7	1		2	1	1		2																										4	6	4	3	3	6	5	3	4	4	3	5	5	6	4
1	2	52	1		1	4	21		1	7	7	7	7	7	7	7	7	7	7	7	7	7	7	5	3	7	3	6	6	6	5	3	3	5
1	1	13	1		1	2	1		1	5	4	2	1	5	6	4	4	3	4	4	4	4	5	3	5	5	4	3	1	2	2	1	5	4
1	1	16	1		1	3	12		1	1	1	1	1	1	1	1	7	7	7	7	7	7	7	6	4	2	2	2	1	1	6	6	7	4
1	2	12	1		1	2	13		2	2	2	3	3	2	2	2	6	7	7	7	7	6	7	6	2	2	2	2	1	3	6	6	6	7
1	1	21	1		2	3	14		1																										1	1	1	1	1	1	6	6	6	6	6	6	6	5	1
1	1	12	1		1	3	12		1	1	1	1	1	1	1	1	7	7	7	7	7	7	7	6	2	2	2	2	1	2	4	5	6	2
1	1	30	1		2	2	15		2																										2	2	2	2	1	1	6	6	6	6	6	6	6	6	1
1	2	16	1		1	3	6		1	1	1	1	1	2	2	2	7	7	7	7	7	7	7	7	2	2	3	2	1	1	5	6	6	5
1	1	18	1		1	4	12		1	1	1	1	1	1	1	1	7	7	7	7	7	7	7	7	4	1	2	1	1	1	6	6	7	6
1	1	34	1		2	3	12		1																										1	1	1	1	1	1	6	6	6	6	6	6	6	6	1
1	1	25	1		2	3	15		1																										2	2	2	3	2	2	6	6	6	6	6	6	6	6	1
1	2	22	1		1	2	13		2	2	2	2	2	2	2	3	7	6	6	6	7	6	7	6	3	3	2	2	1	1	5	5	6	6
1	1	17	1		1	4	12		1	1	2	2	1	2	1	2	7	7	7	7	7	6	6	7	3	2	2	2	2	2	5	5	5	5
1	2	6	1		1	4	3		2	6	6	5	3	3	2	2	6	6	4	5	5	4	5	5	6	5	5	4	6	6	4	4	4	4
1	1	10	1		2	2	9		1																										2	2	2	2	2	2	5	4	5	5	4	5	5	4	5
1	2	29	1		2	4	6		1																										5	5	2	2	2	2	5	5	5	5	5	5	5	4	5
1	1	2	1		1	3	11		2	6	4	5	4	5	5	5	4	4	5	5	4	3	4	3	5	4	5	3	3	5	5	5	5	5
1	2	21	1		2	3	3		2																										3	3	3	3	3	4	4	4	4	4	4	4	4	4	5
1	1	29	1		1	3	8		2	4	4	4	5	5	5	5	3	4	3	4	4	3	3	3	5	5	3	5	5	4	5	3	4	4
1	2	7	1		1	2	17		2	2	2	2	2	2	2	2	5	5	5	5	5	5	5	6	3	3	4	3	4	5	5	4	3	3
1	1	32	1		2	4	16		1																										2	2	2	2	1	2	6	5	6	6	6	6	6	6	6
1	1	6	1		1	2	16		2	2	2	1	2	1	2	1	6	5	6	6	5	6	5	7	2	4	3	2	2	1	2	1	1	1
1	1	21	1		2	1	12		2																										2	1	1	2	1	2	6	6	5	6	6	6	5	4	2
1	2	17	1		2	3	5		1																										2	1	1	1	1	1	6	6	5	6	6	6	5	6	2
1	2	21	1		2	2	15		2																										2	1	1	1	1	1	6	6	5	6	6	6	5	6	1
1	1	22	1		2	2	16		2																										2	1	1	2	1	2	6	6	4	6	5	6	4	6	2
1	1	3	1		1	3	16		1	5	5	6	5	6	6	2	7	7	7	7	7	7	7	7	5	5	5	3	3	5	2	1	1	3
1	1	7	1		1	2	14		2	3	2	1	2	1	1	1	7	7	6	7	6	7	7	6	2	2	2	1	5	7	2	2	6	6
1	1	24	1		2	2	19		1																										2	1	1	1	1	1	5	6	4	6	6	6	4	6	2
1	2	16	1		1	3	15		2	2	1	1	1	1	1	1	7	7	7	7	7	6	7	6	4	3	3	3	2	4	3	2	6	6
1	1	17	1		2	1	12		2																										5	5	4	4	4	4	6	5	6	5	6	6	5	4	3
1	2	17	1		2	2	19		2																										2	2	2	2	2	2	5	5	5	5	4	4	5	4	4
1	1	26	1		2	3	11		2																										4	4	4	4	3	5	4	3	4	4	4	3	4	4	4
1	1	19	1		1	3	8		1	2	2	2	2	2	1	1	7	7	7	7	7	6	6	6	2	2	3	2	1	1	5	5	6	5
1	1	3	1		1	2	6		2	2	2	1	1	1	1	1	7	6	6	6	7	6	6	6	5	5	5	1	4	7	3	3	5	5
1	2	5	1		1	2	5		1	5	5	5	2	2	5	2	7	6	7	7	6	6	7	6	3	5	5	1	6	6	3	2	2	5
1	2	26	1		2	3	1		1																										2	1	1	1	1	1	6	6	5	6	6	6	4	6	5
1	1	19	1		2	1	12		2																										2	1	1	1	1	1	5	5	5	5	5	5	4	4	2
1	1	5	1		1	3	14		1	3	3	3	3	2	5	2	7	6	7	7	7	6	7	6	4	5	2	2	5	5	1	1	1	1
1	2	10	1		1	3	15		1	1	1	1	1	2	2	1	7	7	7	6	7	6	7	7	2	2	2	1	4	5	3	3	5	5
1	2	5	1		1	3	15		1	2	1	1	1	1	1	1	6	6	7	6	7	6	6	7	6	3	4	1	4	6	2	2	2	5
1	1	16	1		2	2	12		2																										3	3	3	3	3	4	5	5	4	6	6	5	5	4	2
1	1	21	1		2	3	19		1																										2	3	2	3	2	3	6	6	6	6	6	6	6	6	3
1	2	5	1		1	2	13		2	5	4	5	2	3	5	2	7	7	7	5	7	5	7	6	3	3	3	2	6	6	2	2	2	2
1	1	18	1		2	1	14		2																										2	2	1	1	1	1	5	5	6	5	6	6	5	6	2
1	1	12	1		1	3	15		1	2	1	2	1	1	1	2	7	7	7	7	7	6	7	7	3	2	3	2	1	2	6	5	6	5
1	1	8	1		2	1	8		1																										6	6	4	4	4	5	4	5	5	6	6	6	6	6	5
1	1	5	1		1	1	1		1	7	7	7	7	7	7	7	7	7	7	5	4	4	5	6	7	4	4	4	3	5	5	5	4	3
1	2	4	1		1	2	3		1	6	5	5	5	5	4	3	2	1	3	1	2	2	1	5	4	4	3	2	1	4	5	4	4	4
1	1	9	1		2	1	11		1																										5	6	3	4	3	2	4	4	1	6	6	4	3	3	5
1	1	3	1		1	1	12		1	6	6	4	4	3	2	7	6	4	3	6	5	4	4	6	4	4	4	4	3	5	6	5	3	2
1	1	6	1		2	2	12		1																										4	5	3	2	1	4	5	4	3	3	2	4	4	4	4
1	1	10	1		2	1	2		1																										5	4	4	4	4	2	4	4	2	2	3	4	3	1	4
1	1	12	1		2	1	8		1																										5	4	3	3	3	2	3	1	2	4	4	2	4	4	5
1	2	13	1		2	3	3		1																										6	6	4	5	4	6	5	6	6	6	5	4	5	4	5
1	2	6	1		2	2	13		2																										3	2	2	1	1	1	6	5	5	5	6	5	5	6	2
1	1	22	1		2	3	15		2																										2	2	1	1	1	1	6	6	6	6	5	5	6	5	2
1	2	3	1		1	2	6		1	3	2	1	2	1	2	2	7	7	7	6	7	5	7	6	4	3	2	3	2	2	1	2	2	5
1	1	6	1		1	3	6		1	3	1	1	2	3	3	1	7	6	6	7	6	7	6	6	3	3	2	1	6	6	2	2	1	5
1	1	18	1		2	2	6		1																										3	2	2	3	2	2	5	6	5	6	5	6	5	6	2
1	1	6	1		1	2	6		2	3	3	2	3	3	2	3	7	7	6	7	6	7	6	7	5	5	5	2	5	6	2	3	3	4
[truncated: 11 more columns]

## Sheet: Dem Keys
	Gender
	1	male
	2	female
	3	non binary
	4	prefer to specify
	5	prefer not to say							SPA-R (ATHLETES_				SPARC-2 (COACHES)
									FROM Q-11_1 TO Q12_11				FROM Q13_1 TO Q14_12
	Level of Competivness
									4 FACTOR STRUCTURE WITH 7-POINT LIKERT SCALE				4 FACTOR STRUCTURE WITH 6-POINT LIKERT SCALE
	1	Regional	NON ELITE
	2	Provincial							1 FACTOR: SITGMA TOLERANE (ST)				1 FACTOR: SITGMA TOLERANE (ST)
	3	National	ELITE						Q11_1				Q13_1
	4	International							Q11_2				Q13_2
									Q11_3				Q13_3
	Age is a continuos variable, but when I analyzed I categorized in:								Q11_4				Q13_4
									Q11_5				Q13_5
	18-25								Q11_6				Q13_6
	26-36								Q11_7				Q14_5
	37-48								2 FACTOR: SPORT PSYCH. CONFIDENCE (SPC)				2 FACTOR: SPORT PSYCH. CONFIDENCE (SPC)
	49+								Q11_8				Q13_7
									Q11_9				Q13_8
									Q11_10				Q13_9
									Q11_11				Q13_10
									Q11_12				Q13_11
									Q11_13				Q13_12
									Q11_14				Q13_13
									Q12_1				Q13_14
									3 FACTOR: PERSONAL OPENNESS (PO)				3 FACTOR: PERSONAL OPENNESS (PO)
									Q12_2				Q14_1
									Q12_3				Q14_2
									Q12_4				Q14_3
									Q12_5				Q14_4
									Q12_6				Q14_6
									Q12_7				4 FACOTR: CULTURAL PREFERENCE (CP)
									3 FACTOR: PERSONAL OPENNESS (PO)				Q14_7
									Q12_8				Q14_8
									Q12_9				Q14_9
									Q12_10				Q14_10
									Q12_11				Q14_11
													Q14_12
